# Supplementary material for: Interventions to Relieve the Burden on Informal Caregivers of Older People with Dementia: A Scoping Review
Source: Nurs Rep. 2024 Sep 21;14(3):2535–49. doi: 10.3390/nursrep14030187 (PMC11417853; doi:10.3390/nursrep14030187)
Supplement: Supplementary file 1 [file nursrep-14-00187-s001.zip]

Archive with 1 entries (1 files):
- nursrep-3140431-supplementary.pdf
